# Supplementary material for: Landscape homogenization due to agricultural intensification disrupts the relationship between reproductive success and main prey abundance in an avian predator
Source: Front Zool. 2019 Aug 6;16:31. doi: 10.1186/s12983-019-0331-z (PMC6683578; doi:10.1186/s12983-019-0331-z)
Supplement: Supplementary file 2 — Supporting data. (XLSX 82 kb) [file 12983_2019_331_MOESM2_ESM.xlsx]

## Sheet: Sumasgutner et al 2019 FINZ
FID	ring	year	Haemoproteus	Hs_exp	dist.forest.edge	lat	lon	nest.box	sex	date.ringed	Jul.ring	species	wing	weight	age	laydate	laycode	day.diff.for.bc	clutch	fledged	Micr.spr	Micr.au	NND	TLCH
1	310471	2011	1	1.0589	373.03	63.0183	22.9637	880	male	2011-06-23	173	Falco tinnunculus	244	1740	3	2011-05-02	32	141	6	6	9.58	1.29	454.608	0.0886617
2	271775	2011	1	0.977	15.41	63.1144	22.8884	625	female	2011-06-23	173	Falco tinnunculus	263	2010	3	2011-05-02	32	141	6	5	9.58	1.29	1678.71	0.376586
3	308516	2011	0	0.896	833.46	63.029	22.9286	882	male	2011-07-08	188	Falco tinnunculus	245	1670	3	2011-05-17	47	141	5	1	9.58	1.29	974.397	0.172341
4	334615	2011	1	1.0589	420.3	63.0821	22.9191	262	female	2011-07-08	188	Falco tinnunculus	256	1710	2	2011-05-18	48	140	5	0	9.58	1.29	727.956	0.104377
5	334619	2011	1	0.9775	43.68	62.9893	22.9514	574	female	2011-07-09	189	Falco tinnunculus	246	1800	3	2011-05-20	50	139	5	5	9.58	1.29	1041.15	0.676995
6	293855	2011	1	0.7599	329.51	63.03	22.8896	696	male	2011-07-05	185	Falco tinnunculus	250	1850	3	2011-05-05	35	150	6	5	9.58	1.29	919.441	0.03707
7	334515	2011	0	0.896	322.28	63.0985	22.8579	1170	female	2011-07-05	185	Falco tinnunculus	254	1890	3	2011-05-04	34	151	7	6	9.58	1.29	1044.34	0.176033
8	334618	2011	0	0.9794	533.07	63.0802	22.9497	448	male	2011-07-08	188	Falco tinnunculus	245	1890	2	NA	NA	NA	NA	5	9.58	1.29	1517.66	0.108044
9	36283	2011	0	1.3848	322.28	63.0985	22.8579	1170	male	2011-07-05	185	Falco tinnunculus	244	1720	3	2011-05-04	34	151	7	6	9.58	1.29	1044.34	0.176033
10	334580	2011	0	0.8146	679.38	63.0576	23.0037	714	female	2011-07-08	188	Falco tinnunculus	253	1860	2	2011-05-09	39	149	6	5	9.58	1.29	2540.98	0.504772
11	642689	2011	0	1.1404	221.42	63.0852	23.2917	863	female	2011-07-07	187	Falco tinnunculus	249	1990	2	2011-05-20	50	137	5	3	9.58	1.29	703.76	0.616906
12	334525	2011	0	1.0573	583.9	63.0768	22.9027	616	female	2011-07-05	185	Falco tinnunculus	258	1990	3	2011-05-07	37	148	7	5	9.58	1.29	642.544	0.157776
13	334617	2011	0	0.8518	533.07	63.0802	22.9497	448	female	2011-07-08	188	Falco tinnunculus	254	1880	2	NA	NA	NA	NA	5	9.58	1.29	1517.66	0.108044
14	306359	2011	0	1.0589	94.14	63.0821	22.9794	446	male	2011-07-08	188	Falco tinnunculus	249	1740	3	2011-05-17	47	141	5	2	9.58	1.29	1517.66	0.602928
15	283987	2011	0	0.7618	703.21	63.0035	22.8765	977	male	2011-07-05	185	Falco tinnunculus	243	1580	3	2011-05-04	34	151	6	5	9.58	1.29	1522.31	0.0441785
16	334514	2011	0	0.896	51.51	63.0496	22.9135	615	male	2011-07-05	185	Falco tinnunculus	248	1710	3	2011-05-04	34	151	6	3	9.58	1.29	1418.19	0.138981
17	293813	2011	1	0.8146	43.68	62.9893	22.9514	574	male	2011-07-09	189	Falco tinnunculus	243	1650	3	2011-05-20	50	139	5	5	9.58	1.29	1041.15	0.676995
18	334379	2011	0	1.0291	250.21	63.046	23.256	1013	female	2011-06-28	178	Falco tinnunculus	261	1930	3	2011-04-28	28	150	6	5	9.58	1.29	2328.86	0.534093
19	320575	2011	1	1.0589	320.53	63.052	23.2045	280	female	2011-06-16	166	Falco tinnunculus	257	2010	3	2011-04-23	23	143	7	6	9.58	1.29	941.16	0.498633
20	320658	2011	1	0.9464	142.97	63.1622	23.3008	821	male	2011-06-21	171	Falco tinnunculus	243	1800	3	2011-05-01	31	140	6	6	9.58	1.29	716.778	0.731962
21	320579	2011	1	0.8146	639.91	63.0789	23.3095	861	female	2011-06-16	166	Falco tinnunculus	242	2280	2	2011-04-28	28	138	7	6	9.58	1.29	1142.13	0.391125
22	285326	2011	1	0.896	186.63	63.0578	23.2181	832	female	2011-06-16	166	Falco tinnunculus	256	2410	3	2011-04-30	30	136	6	6	9.58	1.29	925.265	0.628014
23	334595	2011	0	0.8844	260.32	63.1548	23.4132	1096	female	2011-07-03	183	Falco tinnunculus	262	2130	2	2011-05-16	46	137	6	5	9.58	1.29	5726.99	0.753299
24	320573	2011	1	0.896	193.97	63.1756	23.2934	1048	male	2011-06-15	165	Falco tinnunculus	251	1670	3	2011-04-29	29	136	6	6	9.58	1.29	1549.38	0.705415
25	334576	2011	1	1.2219	227.31	63.049	23.4086	1018	male	2011-07-01	181	Falco tinnunculus	249	1680	3	2011-05-11	41	140	7	4	9.58	1.29	3777.11	0.719063
26	320571	2011	0	1.0589	523.45	63.1453	23.0862	926	female	2011-06-15	165	Falco tinnunculus	258	1940	3	2011-04-21	21	144	6	6	9.58	1.29	1026.74	0.182837
27	320582	2011	0	0.896	145.23	62.9877	23.4726	1113	male	2011-06-16	166	Falco tinnunculus	252	1660	3	2011-04-24	24	142	6	6	9.58	1.29	1084.06	0.750959
28	334649	2011	1	1.0589	217.91	63.1161	23.1055	932	female	2011-07-12	192	Falco tinnunculus	249	2000	3	2011-05-26	56	136	5	3	9.58	1.29	2199.7	0.344472
29	293695	2011	1	0.896	155.85	63.0643	23.2066	834	male	2011-07-13	193	Falco tinnunculus	242	1600	3	2011-05-20	50	143	5	2	9.58	1.29	816.118	0.756969
30	319403	2011	0	0.7331	221.42	63.0852	23.2917	863	male	2011-07-07	187	Falco tinnunculus	243	1720	2	2011-05-20	50	137	5	3	9.58	1.29	703.76	0.616906
31	334545	2011	1	0.9728	71.52	63.1332	23.0838	930	male	2011-07-06	186	Falco tinnunculus	236	1500	3	2011-05-18	48	138	5	2	9.58	1.29	853.426	0.402304
32	334680	2011	0	0.7331	155.85	63.0643	23.2066	834	female	2011-07-12	192	Falco tinnunculus	255	1920	2	2011-05-20	50	142	5	2	9.58	1.29	816.118	0.756969
33	334536	2011	0	0.9464	92.26	63.1626	23.3149	1078	male	2011-07-06	186	Falco tinnunculus	247	1680	3	2011-05-09	39	147	6	5	9.58	1.29	716.778	0.740905
34	334537	2011	0	1.1085	71.52	63.1332	23.0838	930	female	2011-07-06	186	Falco tinnunculus	267	2300	3	2011-05-18	48	138	5	2	9.58	1.29	853.426	0.402304
35	308571	2011	0	0.8146	321.05	63.0117	22.9449	500	male	2011-06-25	175	Falco tinnunculus	243	1640	3	2011-05-03	33	142	6	4	9.58	1.29	325.178	0.131073
36	323714	2011	0	0.896	217.91	63.1161	23.1055	932	male	2011-07-12	192	Falco tinnunculus	237	1660	3	2011-05-26	56	136	5	3	9.58	1.29	2199.7	0.344472
37	300200	2011	1	1.1997	374.25	63.118	23.2159	995	female	2011-07-06	186	Falco tinnunculus	251	1960	2	2011-05-20	50	136	4	4	9.58	1.29	740.394	0.605096
38	334504	2011	1	1.0589	98.92	63.0888	23.3032	975	female	2011-07-04	184	Falco tinnunculus	265	2220	2	2011-05-14	44	140	6	5	9.58	1.29	703.76	0.524638
39	282298	2011	0	1.0883	193.97	63.1756	23.2934	1048	female	2011-06-15	165	Falco tinnunculus	247	2120	3	2011-04-29	29	136	6	6	9.58	1.29	1549.38	0.705415
40	334681	2011	1	0.7998	191.77	63.1445	23.1738	850	male	2011-07-12	192	Falco tinnunculus	243	1540	3	2011-05-23	53	139	5	4	9.58	1.29	1471.04	0.310364
41	308348	2011	1	0.896	100.17	62.983	23.3418	1043	female	2011-07-07	187	Falco tinnunculus	243	1840	3	2011-05-23	53	134	5	5	9.58	1.29	5907.84	0.223248
42	334648	2011	1	1.0573	191.77	63.1445	23.1738	850	female	2011-07-12	192	Falco tinnunculus	257	2100	2	2011-05-23	53	139	5	4	9.58	1.29	1471.04	0.310364
43	310653	2011	1	0.5332	149.5	63.0956	23.1155	1168	female	2011-07-12	192	Falco tinnunculus	251	1930	2	2011-05-26	56	136	3	3	9.58	1.29	2336.57	0.24259
44	302150	2011	0	1.1404	149.5	63.0956	23.1155	1168	male	2011-07-12	192	Falco tinnunculus	254	1910	3	2011-05-26	56	136	3	3	9.58	1.29	2336.57	0.24259
45	292733	2011	0	0.896	374.25	63.118	23.2159	995	male	2011-07-06	186	Falco tinnunculus	244	1660	3	2011-05-20	50	136	4	4	9.58	1.29	740.394	0.605096
46	334505	2011	1	1.0664	163.65	63.0454	23.3344	1026	male	2011-07-04	184	Falco tinnunculus	249	1690	3	2011-05-06	36	148	5	5	9.58	1.29	3691.68	0.702737
47	334606	2011	1	0.6517	169.42	63.0696	23.1955	839	female	2011-07-07	187	Falco tinnunculus	256	2060	2	2011-05-18	48	139	5	4	9.58	1.29	816.118	0.758994
48	334535	2011	1	1.2219	233.42	63.1114	23.1687	985	female	2011-07-06	186	Falco tinnunculus	261	2130	3	2011-05-14	44	142	5	5	9.58	1.29	1538.88	0.198136
49	36274	2011	1	1.1404	98.92	63.0888	23.3032	975	male	2011-07-04	184	Falco tinnunculus	241	1660	3	2011-05-14	44	140	6	5	9.58	1.29	703.76	0.524638
50	307092	2011	1	0.9775	100.17	62.983	23.3418	1043	male	2011-07-07	187	Falco tinnunculus	247	1790	3	2011-05-23	53	134	5	5	9.58	1.29	5907.84	0.223248
51	334538	2011	1	0.796	87.94	63.1301	23.3047	1049	female	2011-07-06	186	Falco tinnunculus	251	1860	3	2011-05-17	47	139	5	1	9.58	1.29	3579.49	0.778632
52	319601	2011	0	0.7331	151.84	63.0045	22.8465	621	female	2011-07-06	186	Falco tinnunculus	266	2120	3	2011-05-11	41	145	6	6	9.58	1.29	1989.36	0.316473
53	305376	2011	1	0.6665	663.51	63.0631	22.8797	1046	male	2011-06-29	179	Falco tinnunculus	241	1480	3	2011-05-06	36	143	6	3	9.58	1.29	615.551	0.0567516
54	334588	2011	1	0.5332	371.17	63.0481	22.9265	479	female	2011-07-02	182	Falco tinnunculus	252	1700	2	2011-05-12	42	140	6	2	9.58	1.29	841.325	0.146038
55	300168	2011	0	0.896	394.2	63.0982	22.8786	426	female	2011-07-02	182	Falco tinnunculus	257	1980	3	2011-05-09	39	143	5	4	9.58	1.29	251.739	0.178754
56	308479	2011	0	0.7998	204.1	63.01	22.9353	584	male	2011-06-29	179	Falco tinnunculus	244	1910	3	2011-05-04	34	145	6	5	9.58	1.29	523.749	0.412979
57	323102	2011	0	0.8146	329.51	63.03	22.8896	696	female	2011-06-30	180	Falco tinnunculus	250	1970	2	2011-05-05	35	145	6	5	9.58	1.29	919.441	0.03707
58	334210	2011	1	0.9728	531	63.0996	22.8826	572	female	2011-06-23	173	Falco tinnunculus	252	2150	3	2011-05-01	31	142	6	3	9.58	1.29	251.739	0.128778
59	292554	2011	0	1.0589	373.03	63.0183	22.9637	880	female	2011-06-23	173	Falco tinnunculus	258	2150	3	2011-05-02	32	141	6	6	9.58	1.29	454.608	0.0886617
60	334587	2011	1	0.9775	661.86	63.0419	22.9406	483	female	2011-07-02	182	Falco tinnunculus	254	1900	2	2011-05-08	38	144	6	1	9.58	1.29	1088.42	0.432742
61	320588	2011	1	0.8146	447.59	63.0262	22.9469	495	male	2011-06-17	167	Falco tinnunculus	247	1600	3	2011-04-25	25	142	7	0	9.58	1.29	879.309	0.0492003
62	334241	2011	1	0.7998	455.39	63.0558	22.9536	472	female	2011-06-24	174	Falco tinnunculus	248	1910	3	2011-04-29	29	145	6	6	9.58	1.29	782.74	0.394532
63	322217	2011	1	0.896	600.82	63.0825	22.9047	438	female	2011-07-02	182	Falco tinnunculus	253	2030	2	2011-05-07	37	145	6	6	9.58	1.29	642.544	0.15017
64	185054	2011	1	0.896	404.73	63.0242	22.8767	603	female	2011-06-26	176	Falco tinnunculus	245	2000	3	2011-04-29	29	147	6	5	9.58	1.29	785.379	0.120839
65	320569	2011	0	0.8146	981.07	63.0113	22.9619	503	male	2011-06-15	165	Falco tinnunculus	253	1870	3	2011-04-24	24	141	7	5	9.58	1.29	689.425	0.0602656
66	303777	2011	0	0.9775	321.05	63.0117	22.9449	500	female	2011-06-24	174	Falco tinnunculus	261	1960	3	2011-05-03	33	141	6	4	9.58	1.29	325.178	0.131073
67	334579	2011	0	0.7331	600.82	63.0825	22.9047	438	male	2011-07-02	182	Falco tinnunculus	243	1750	2	2011-05-07	37	145	6	6	9.58	1.29	642.544	0.15017
68	282912	2011	1	1.1997	167.25	63.1153	22.9814	942	female	2011-06-24	174	Falco tinnunculus	255	2000	3	2011-04-26	26	148	6	6	9.58	1.29	1544	0.401212
69	266359	2011	1	0.7998	138.64	63.144	22.8424	632	male	2011-06-24	174	Falco tinnunculus	241	1880	3	2011-04-29	29	145	7	7	9.58	1.29	4036.76	0.530972
70	293800	2011	1	0.896	531	63.0996	22.8826	572	male	2011-06-24	174	Falco tinnunculus	233	1630	3	2011-05-01	31	143	6	3	9.58	1.29	251.739	0.128778
71	320570	2011	0	1.2219	398.8	62.9979	22.9438	576	female	2011-06-15	165	Falco tinnunculus	249	2200	2	2011-04-26	26	139	6	6	9.58	1.29	1041.15	0.670068
72	334383	2011	0	0.9331	204.1	63.01	22.9353	584	female	2011-06-29	179	Falco tinnunculus	245	1740	2	2011-05-04	34	145	6	5	9.58	1.29	523.749	0.412979
73	293073	2011	1	0.9775	616.16	63.0223	22.9619	487	male	2011-06-24	174	Falco tinnunculus	239	1650	3	2011-05-05	35	139	7	5	9.58	1.29	454.608	0.0663564
74	302141	2011	1	0.9331	142.97	63.1622	23.3008	821	female	2011-06-21	171	Falco tinnunculus	256	2150	3	2011-05-01	31	140	6	6	9.58	1.29	716.778	0.731962
75	286906	2011	1	0.8146	192.84	63.1433	23.1447	848	female	2011-06-15	165	Falco tinnunculus	249	2200	3	2011-04-27	27	138	6	6	9.58	1.29	1027.85	0.466572
76	217945	2011	1	1.3521	447.59	63.0262	22.9469	495	female	2011-06-17	167	Falco tinnunculus	251	2300	3	2011-04-25	25	142	7	0	9.58	1.29	879.309	0.0492003
77	320590	2011	1	0.896	248.45	63.0211	22.8951	596	male	2011-06-18	168	Falco tinnunculus	249	1500	3	2011-04-29	29	139	6	4	9.58	1.29	366.957	0.0987347
78	334386	2011	0	1.2219	154.1	63.0169	22.8972	602	female	2011-06-30	180	Falco tinnunculus	247	1910	2	2011-05-03	33	147	6	6	9.58	1.29	474.551	0.349576
79	274221	2011	0	0.896	158.13	63.0092	22.8844	695	female	2011-06-14	164	Falco tinnunculus	255	2050	3	2011-04-27	27	137	6	3	9.58	1.29	1075.29	0.490392
80	320312	2011	1	1.1149	616.16	63.0223	22.9619	487	female	2011-06-23	173	Falco tinnunculus	252	2160	3	2011-05-05	35	138	7	5	9.58	1.29	454.608	0.0663564
81	300700	2011	1	0.7331	149.64	63.0196	22.8886	611	female	2011-06-17	167	Falco tinnunculus	245	2150	3	2011-04-28	28	139	7	7	9.58	1.29	366.957	0.211319
82	320585	2011	1	1.3033	248.45	63.0211	22.8951	596	female	2011-06-17	167	Falco tinnunculus	253	2000	2	2011-04-29	29	138	6	4	9.58	1.29	366.957	0.0987347
83	311924	2011	0	1.2382	1185.44	63.0684	22.8764	552	male	2011-06-30	180	Falco tinnunculus	252	1610	3	2011-05-02	32	148	7	5	9.58	1.29	615.551	0.0818007
84	308426	2011	1	0.7331	610.66	63.049	22.877	620	male	2011-06-26	176	Falco tinnunculus	240	1690	3	2011-04-30	30	146	6	5	9.58	1.29	1585.41	0.0657424
85	334310	2011	1	1.0664	663.51	63.0631	22.8797	1046	female	2011-06-29	179	Falco tinnunculus	250	1890	3	2011-05-06	36	143	6	3	9.58	1.29	615.551	0.0567516
86	320587	2011	1	0.8811	786.57	63.0641	22.9091	460	male	2011-06-17	167	Falco tinnunculus	248	1730	3	2011-04-26	26	141	6	2	9.58	1.29	1491.29	0.125623
87	223985	2011	0	0.7331	404.73	63.0242	22.8767	603	male	2011-06-26	176	Falco tinnunculus	238	1510	3	2011-04-29	29	147	6	5	9.58	1.29	785.379	0.120839
88	334239	2011	1	0.8146	81.22	63.0517	22.9411	264	male	2011-06-24	174	Falco tinnunculus	245	1600	3	2011-04-26	26	148	7	6	9.58	1.29	782.74	0.485239
89	334249	2011	1	0.9775	138.64	63.144	22.8424	632	female	2011-06-24	174	Falco tinnunculus	252	1980	3	2011-04-29	29	145	7	7	9.58	1.29	4036.76	0.530972
90	320567	2011	1	1.1497	981.07	63.0113	22.9619	503	female	2011-06-14	164	Falco tinnunculus	269	2200	2	2011-04-24	24	140	7	5	9.58	1.29	689.425	0.0602656
91	334240	2011	0	0.896	81.22	63.0517	22.9411	264	female	2011-06-24	174	Falco tinnunculus	NA	1940	3	2011-04-26	26	148	7	6	9.58	1.29	782.74	0.485239
92	275112	2011	1	0.7331	610.66	63.049	22.877	620	female	2011-06-26	176	Falco tinnunculus	252	1850	3	2011-04-30	30	146	6	5	9.58	1.29	1585.41	0.0657424
93	334224	2011	1	0.8844	910.35	63.1044	23.0003	984	female	2011-06-24	174	Falco tinnunculus	258	2350	3	2011-04-29	29	145	7	3	9.58	1.29	1544	0.0758795
94	290275	2011	1	0.8937	398.8	62.9979	22.9438	576	male	2011-06-15	165	Falco tinnunculus	251	1670	3	2011-04-26	26	139	6	6	9.58	1.29	1041.15	0.670068
95	249670	2011	1	0.8062	292.12	63.0094	22.9489	879	female	2011-06-24	174	Falco tinnunculus	249	2020	3	2011-05-04	34	140	6	6	9.58	1.29	325.178	0.127994
96	305064	2011	1	0.896	455.39	63.0558	22.9536	472	male	2011-06-25	175	Falco tinnunculus	239	1640	3	2011-04-29	29	146	6	6	9.58	1.29	782.74	0.394532
97	334242	2011	0	1.0589	167.25	63.1153	22.9814	942	male	2011-06-24	174	Falco tinnunculus	261	1910	3	2011-04-26	26	148	6	6	9.58	1.29	1544	0.401212
98	320236	2011	0	1.0589	154.1	63.0169	22.8972	602	male	2011-06-30	180	Falco tinnunculus	243	1700	3	2011-05-03	33	147	6	6	9.58	1.29	474.551	0.349576
99	334225	2011	1	0.9775	292.12	63.0094	22.9489	879	male	2011-06-24	174	Falco tinnunculus	242	1620	3	2011-05-04	34	140	6	6	9.58	1.29	325.178	0.127994
100	334564	2011	0	1.2007	163.65	63.0454	23.3344	1026	female	2011-07-01	181	Falco tinnunculus	258	2160	2	2011-05-06	36	145	5	5	9.58	1.29	3691.68	0.702737
101	290138	2011	NA	0.8146	186.11	63.0567	23.1946	822	female	2011-06-22	172	Falco tinnunculus	251	1750	3	2011-05-03	33	139	6	5	9.58	1.29	1039.82	0.634563
102	280343	2011	1	0.7331	339.11	63.0676	23.2436	1015	male	2011-06-10	160	Falco tinnunculus	247	1750	3	2011-04-20	20	140	6	5	9.58	1.29	1689.05	0.54344
103	334382	2011	0	0.9794	186.63	63.0578	23.2181	832	male	2011-06-29	179	Falco tinnunculus	251	1640	3	2011-04-30	30	149	6	6	9.58	1.29	925.265	0.628014
104	334308	2011	1	1.1404	502.13	63.1251	23.1643	853	female	2011-06-27	177	Falco tinnunculus	250	2120	2	2011-05-08	38	139	6	6	9.58	1.29	1230.57	0.312455
105	293084	2011	0	0.9775	91.94	63.152	23.2587	1164	female	2011-06-21	171	Falco tinnunculus	253	2140	3	2011-05-01	31	140	6	6	9.58	1.29	2402.26	0.765178
106	314951	2011	1	0.9775	793.48	63.1387	23.072	970	male	2011-06-21	171	Falco tinnunculus	251	1650	3	2011-04-26	26	145	7	6	9.58	1.29	853.426	0.0558559
107	320574	2011	1	0.8146	388.05	63.1702	23.1154	631	female	2011-06-16	166	Falco tinnunculus	256	2200	3	2011-04-24	24	142	6	4	9.58	1.29	2650.21	0.680284
108	320679	2011	1	0.9775	191.24	62.97	23.2101	1007	female	2011-06-22	172	Falco tinnunculus	236	2250	2	2011-05-01	31	141	6	6	9.58	1.29	2964.98	0.66045
109	334596	2011	1	0.896	142.65	63.1227	23.2264	996	male	2011-07-03	183	Falco tinnunculus	244	1600	3	2011-05-07	37	146	6	6	9.58	1.29	740.394	0.531748
110	320529	2011	1	0.7331	538.05	63.0103	23.1765	1006	female	2011-06-10	160	Falco tinnunculus	259	2350	3	2011-04-21	21	139	7	7	9.58	1.29	4375.92	0.125233
111	320231	2011	0	0.9775	464.88	62.9605	23.1555	909	female	2011-06-22	172	Falco tinnunculus	254	2300	3	2011-05-08	38	134	6	5	9.58	1.29	2964.98	0.126165
113	280978	2011	0	1.0589	317.54	62.9969	23.4793	1110	female	2011-06-16	166	Falco tinnunculus	263	2330	3	2011-04-29	29	137	7	7	9.58	1.29	1084.06	0.629751
115	320576	2011	1	1.0589	241.48	62.9981	23.211	825	female	2011-06-16	166	Falco tinnunculus	256	2030	3	2011-04-29	29	137	7	6	9.58	1.29	3129.89	0.481853
116	320584	2011	0	1.0589	459.34	63.0802	23.3499	1042	female	2011-06-17	167	Falco tinnunculus	269	2230	2	2011-04-30	30	137	6	6	9.58	1.29	2048.4	0.679534
117	334597	2011	1	0.9775	142.65	63.1227	23.2264	996	female	2011-07-03	183	Falco tinnunculus	261	2210	2	2011-05-07	37	146	6	6	9.58	1.29	740.394	0.531748
118	310543	2011	0	1.1404	312.16	63.0207	23.2598	968	male	2011-06-28	178	Falco tinnunculus	238	1670	3	2011-05-08	38	140	5	5	9.58	1.29	2823.9	0.51251
119	297840	2011	1	0.896	793.48	63.1387	23.072	970	female	2011-06-21	171	Falco tinnunculus	256	2230	3	2011-04-26	26	145	7	6	9.58	1.29	853.426	0.0558559
120	334309	2011	1	0.8146	502.13	63.1251	23.1643	853	male	2011-06-27	177	Falco tinnunculus	255	1630	3	2011-05-08	38	139	6	6	9.58	1.29	1230.57	0.312455
121	334570	2011	0	0.896	227.31	63.049	23.4086	1018	female	2011-07-01	181	Falco tinnunculus	263	2330	2	2011-05-11	41	140	7	4	9.58	1.29	3777.11	0.719063
122	334598	2011	0	0.9775	155.01	63.1348	23.1529	744	female	2011-07-03	183	Falco tinnunculus	252	1790	2	2011-05-11	41	142	6	4	9.58	1.29	1027.85	0.583376
123	334381	2011	1	0.896	312.16	63.0207	23.2598	968	female	2011-06-28	178	Falco tinnunculus	256	2140	2	2011-05-08	38	140	5	5	9.58	1.29	2823.9	0.51251
124	306428	2011	0	0.6517	65.09	63.1558	23.0736	920	male	2011-06-27	177	Falco tinnunculus	244	1700	3	2011-05-10	40	137	5	4	9.58	1.29	1332.54	0.76061
125	203340	2011	1	1.2336	114.41	63.0767	23.3581	999	male	2011-06-29	179	Falco tinnunculus	242	1620	3	2011-05-06	36	143	7	0	9.58	1.29	2470.19	0.684404
126	320577	2011	0	0.9775	145.23	62.9877	23.4726	1113	female	2011-06-16	166	Falco tinnunculus	247	2000	3	2011-04-24	24	142	6	6	9.58	1.29	1084.06	0.750959
127	305010	2011	1	0.896	192.84	63.1433	23.1447	848	male	2011-06-15	165	Falco tinnunculus	250	1670	3	2011-04-27	27	138	6	6	9.58	1.29	1027.85	0.466572
128	320572	2011	1	1.0589	523.45	63.1453	23.0862	926	male	2011-06-15	165	Falco tinnunculus	252	1740	3	2011-04-21	21	144	6	6	9.58	1.29	1026.74	0.182837
129	320580	2011	0	0.9775	639.91	63.0789	23.3095	861	male	2011-06-16	166	Falco tinnunculus	251	1630	3	2011-04-28	28	138	7	6	9.58	1.29	1142.13	0.391125
130	235773	2011	0	1.0589	388.05	63.1702	23.1154	631	male	2011-06-16	166	Falco tinnunculus	245	1750	3	2011-04-24	24	142	6	4	9.58	1.29	2650.21	0.680284
131	311794	2011	1	0.896	65.09	63.1558	23.0736	920	female	2011-06-27	177	Falco tinnunculus	252	2070	2	2011-05-10	40	137	5	4	9.58	1.29	1332.54	0.76061
132	334380	2011	1	0.7331	250.21	63.046	23.256	1013	male	2011-06-28	178	Falco tinnunculus	247	1700	3	2011-04-28	28	150	6	5	9.58	1.29	2328.86	0.534093
133	320680	2011	1	0.896	191.24	62.97	23.2101	1007	male	2011-06-22	172	Falco tinnunculus	244	1670	3	2011-05-01	31	141	6	6	9.58	1.29	2964.98	0.66045
134	334698	2011	0	1.1404	14682.9	63.3261	22.9188	1127	female	2011-07-13	193	Falco tinnunculus	255	1820	2	2011-05-17	47	146	5	4	9.58	1.29	2474.49	0.572711
135	264461	2011	0	0.896	283.66	63.1943	23.107	1039	male	2011-07-06	186	Falco tinnunculus	252	1560	3	2011-05-20	50	136	4	4	9.58	1.29	2717.57	0.733525
136	300937	2011	0	0.9775	12454.7	63.3065	22.8956	1129	male	2011-07-13	193	Falco tinnunculus	236	1510	3	2011-05-15	45	148	5	3	9.58	1.29	2474.49	0.663362
137	334705	2011	0	0.8146	14682.9	63.3261	22.9188	1127	male	2011-07-13	193	Falco tinnunculus	243	1690	3	2011-05-17	47	146	5	4	9.58	1.29	2474.49	0.572711
138	S0309723	2012	0	1.0589	582.68	63.1175	22.8777	549	female	2012-07-06	187	Falco tinnunculus	263	2090	3	2012-05-06	36	151	5	4	3.36	16.2	665.35	0.0771218
139	S0346997	2012	0	0.896	312.16	63.0207	23.2598	968	male	2012-06-21	172	Falco tinnunculus	245	1500	3	2012-05-02	32	140	7	7	3.36	16.2	600.322	0.566251
140	S0242730	2012	0	0.9775	191.24	62.97	23.2101	1007	male	2012-06-21	172	Falco tinnunculus	249	1910	3	2012-05-02	32	140	6	6	3.36	16.2	2882.01	0.664942
141	S0346975	2012	0	0.896	191.24	62.97	23.2101	1007	female	2012-06-21	172	Falco tinnunculus	260	2020	3	2012-05-02	32	140	6	6	3.36	16.2	2882.01	0.664942
142	S0313307	2012	0	0.9775	464.88	62.9605	23.1555	909	male	2012-06-21	172	Falco tinnunculus	245	1770	3	2012-04-28	28	144	7	5	3.36	16.2	1521.39	0.150563
143	S0346974	2012	0	0.9775	353.7	63.0661	23.2808	1022	female	2012-06-21	172	Falco tinnunculus	251	2020	3	2012-05-01	31	141	5	5	3.36	16.2	1998.77	0.705785
144	S0346754	2012	0	1.1404	217.91	63.1161	23.1055	932	female	2012-06-18	169	Falco tinnunculus	259	2150	3	2012-05-02	32	137	6	6	3.36	16.2	2199.7	0.357321
145	S0330694	2012	0	0.793	533.07	63.0802	22.9497	448	male	2012-07-12	193	Falco tinnunculus	245	1630	2	2012-05-19	49	144	4	0	3.36	16.2	954.716	0.120016
146	S0320347	2012	0	0.8146	5962.57	63.2451	23.1102	1087	male	2012-07-07	188	Falco tinnunculus	245	1830	3	2012-05-12	42	146	6	6	3.36	16.2	5391.85	0.754424
147	S0347016	2012	0	0.8146	353.7	63.0661	23.2808	1022	male	2012-06-21	172	Falco tinnunculus	255	1870	3	2012-05-01	31	141	5	5	3.36	16.2	1998.77	0.705785
148	S0320483	2012	0	0.896	407.75	63.0655	23.2413	443	female	2012-06-21	172	Falco tinnunculus	267	2020	3	2012-04-30	30	142	6	6	3.36	16.2	1352.61	0.407659
149	S0335119	2012	0	1.1085	212.45	63.0932	23.359	1030	female	2012-07-04	185	Falco tinnunculus	252	1810	2	2012-05-14	44	141	5	3	3.36	16.2	1841.04	0.743215
150	S0347376	2012	0	0.9775	565.36	63.0963	22.8659	1169	male	2012-07-02	183	Falco tinnunculus	250	2060	3	2012-05-19	49	134	3	3	3.36	16.2	676.068	0.163149
151	S0320855	2012	0	0.896	100.17	62.983	23.3418	1043	female	2012-06-21	172	Falco tinnunculus	256	2150	3	2012-04-30	30	142	6	6	3.36	16.2	5754.39	0.246008
152	S0337252	2012	0	0.8146	105.71	63.097	23.2313	997	female	2012-07-11	192	Falco tinnunculus	265	2050	2	2012-05-23	53	139	5	3	3.36	16.2	2161.09	0.741806
153	S0347529	2012	0	0.9775	363.25	63.1321	22.8775	630	female	2012-07-06	187	Falco tinnunculus	249	1850	3	2012-05-12	42	145	5	4	3.36	16.2	288.93	0.221712
154	S0339640	2012	0	0.896	565.36	63.0963	22.8659	1169	female	2012-07-02	183	Falco tinnunculus	246	1950	2	2012-05-19	49	134	3	3	3.36	16.2	676.068	0.163149
155	S0346989	2012	0	0.896	100.17	62.983	23.3418	1043	male	2012-06-21	172	Falco tinnunculus	249	1730	3	2012-04-30	30	142	6	6	3.36	16.2	5754.39	0.246008
156	S0320318	2012	1	0.8146	13945.1	63.3183	23	1145	male	2012-06-19	170	Falco tinnunculus	240	1760	3	2012-05-01	31	139	6	5	3.36	16.2	4057.39	0.709961
157	S0347588	2012	1	0.9775	105.71	63.097	23.2313	997	male	2012-07-11	192	Falco tinnunculus	246	1630	2	2012-05-23	53	139	5	3	3.36	16.2	2161.09	0.741806
158	S0347530	2012	0	0.896	363.25	63.1321	22.8775	630	male	2012-07-06	187	Falco tinnunculus	248	1860	3	2012-05-12	42	145	5	4	3.36	16.2	288.93	0.221712
159	S0347439	2012	0	1.0589	180.3	63.0575	23.2212	831	female	2012-07-04	185	Falco tinnunculus	270	1750	3	2012-05-07	37	148	6	5	3.36	16.2	1041.22	0.582185
160	S0347453	2012	0	1.1404	320.53	63.052	23.2045	280	female	2012-07-04	185	Falco tinnunculus	250	1880	3	2012-05-13	43	142	6	5	3.36	16.2	1041.22	0.532647
161	S0331236	2012	0	1.1404	404.73	63.0242	22.8767	603	female	2012-06-20	171	Falco tinnunculus	264	2000	2	2012-05-01	31	140	6	4	3.36	16.2	785.379	0.123028
162	S0347594	2012	1	0.896	87.94	63.1301	23.3047	1049	male	2012-07-11	192	Falco tinnunculus	243	1490	2	2012-05-18	48	144	4	4	3.36	16.2	2397.34	0.782348
163	S0347589	2012	0	1.0589	87.94	63.1301	23.3047	1049	female	2012-07-11	192	Falco tinnunculus	257	1920	3	2012-05-18	48	144	4	4	3.36	16.2	2397.34	0.782348
164	S0347433	2012	0	0.9775	145.23	62.9877	23.4726	1113	female	2012-07-04	185	Falco tinnunculus	257	2020	3	2012-05-08	38	147	6	6	3.36	16.2	6650.85	0.764393
165	S0347420	2012	0	1.0077	316.6	63.0525	23.394	1000	male	2012-07-04	185	Falco tinnunculus	233	1520	2	2012-05-11	41	144	5	2	3.36	16.2	737.054	0.658541
166	S0308805	2012	1	1.2219	244.85	63.1219	23.2607	1041	male	2012-07-11	192	Falco tinnunculus	246	1600	3	2012-05-23	53	139	5	5	3.36	16.2	1697.29	0.651883
167	S0318432	2012	0	1.2219	226.3	63.0642	23.349	1017	male	2012-07-04	185	Falco tinnunculus	266	1980	3	2012-06-03	64	121	6	5	3.36	16.2	1464.16	0.730549
168	S0347426	2012	0	0.8146	226.3	63.0642	23.349	1017	female	2012-07-04	185	Falco tinnunculus	266	1980	3	2012-06-03	64	121	6	5	3.36	16.2	1464.16	0.730549
169	S0271696	2012	0	1.2219	114.41	63.0767	23.3581	999	female	2012-07-11	192	Falco tinnunculus	249	1790	2	2012-05-24	54	138	5	5	3.36	16.2	1464.16	0.701064
170	S0318506	2012	0	0.8146	670.28	63.14	23.0809	927	female	2012-06-25	176	Falco tinnunculus	262	1940	3	2012-05-10	40	136	5	4	3.36	16.2	649.635	0.071033
171	S0347070	2012	0	0.9775	227.96	63.1518	23.0648	919	male	2012-06-25	176	Falco tinnunculus	250	1640	3	2012-05-04	34	142	7	5	3.36	16.2	1299.98	0.558479
172	S0310709	2012	1	0.9775	227.96	63.1518	23.0648	919	female	2012-06-25	176	Falco tinnunculus	252	1920	3	2012-05-04	34	142	7	5	3.36	16.2	1299.98	0.558479
173	S0325294	2012	1	1.0589	215.73	63.1818	23.1781	987	female	2012-06-25	176	Falco tinnunculus	260	1980	3	2012-05-08	38	138	5	5	3.36	16.2	1180	0.7498
174	S0347063	2012	0	1.1085	215.73	63.1818	23.1781	987	male	2012-06-25	176	Falco tinnunculus	241	1690	3	2012-05-08	38	138	5	5	3.36	16.2	1180	0.7498
175	S0347051	2012	1	0.9775	155.01	63.1348	23.1529	744	male	2012-06-25	176	Falco tinnunculus	252	1820	3	2012-05-07	37	139	5	5	3.36	16.2	1027.85	0.590274
176	S0292642	2012	1	0.9775	155.01	63.1348	23.1529	744	female	2012-06-25	176	Falco tinnunculus	259	2020	3	2012-05-07	37	139	5	5	3.36	16.2	1027.85	0.590274
177	S0347162	2012	0	0.9775	639.91	63.0789	23.3095	861	male	2012-06-27	178	Falco tinnunculus	251	1670	3	2012-05-02	32	146	7	6	3.36	16.2	2031.08	0.453467
178	S0347161	2012	0	1.1404	639.91	63.0789	23.3095	861	female	2012-06-27	178	Falco tinnunculus	259	1940	2	2012-05-02	32	146	7	6	3.36	16.2	2031.08	0.453467
179	S0347186	2012	1	1.2219	105.23	63.0519	23.2494	1014	male	2012-06-27	178	Falco tinnunculus	241	1720	3	2012-05-05	35	143	6	5	3.36	16.2	1560.18	0.494882
180	S0347185	2012	1	0.7331	105.23	63.0519	23.2494	1014	female	2012-06-27	178	Falco tinnunculus	271	2130	3	2012-05-05	35	143	6	5	3.36	16.2	1560.18	0.494882
181	S0347178	2012	0	1.1404	141.63	63.0446	23.4184	1019	male	2012-06-27	178	Falco tinnunculus	250	1730	3	2012-05-09	39	139	6	6	3.36	16.2	1468.87	0.759222
182	S0347177	2012	0	0.8706	141.63	63.0446	23.4184	1019	female	2012-06-27	178	Falco tinnunculus	245	1970	3	2012-05-09	39	139	6	6	3.36	16.2	1468.87	0.759222
183	S0300200	2012	1	1.0077	324.23	63.1268	23.2289	1040	male	2012-06-28	179	Falco tinnunculus	251	1680	3	2012-05-04	34	145	6	5	3.36	16.2	1182.48	0.406845
184	S0347231	2012	0	0.9775	324.23	63.1268	23.2289	1040	female	2012-06-28	179	Falco tinnunculus	252	1780	3	2012-05-04	34	145	6	5	3.36	16.2	1182.48	0.406845
185	S0347163	2012	1	0.9775	70.31	63.0982	23.2875	992	female	2012-06-27	178	Falco tinnunculus	261	2100	3	2012-05-09	39	139	6	5	3.36	16.2	2175.35	0.67303
186	S0347170	2012	1	0.896	70.31	63.0982	23.2875	992	male	2012-06-27	178	Falco tinnunculus	249	1760	3	2012-05-09	39	139	6	5	3.36	16.2	2175.35	0.67303
187	S0347190	2012	0	1.3266	303.36	63.0829	23.2607	998	male	2012-06-27	178	Falco tinnunculus	248	1640	2	2012-05-10	40	138	5	3	3.36	16.2	2127.1	0.793349
188	S0323699	2012	0	1.2876	502.13	63.1251	23.1643	853	male	2012-06-18	169	Falco tinnunculus	244	1690	2	2012-04-30	30	139	7	5	3.36	16.2	1089.73	0.339365
189	S0346725	2012	1	1.1404	502.13	63.1251	23.1643	853	female	2012-06-18	169	Falco tinnunculus	256	2240	2	2012-04-30	30	139	7	5	3.36	16.2	1089.73	0.339365
190	S0346747	2012	0	1.1404	523.45	63.1453	23.0862	926	male	2012-06-18	169	Falco tinnunculus	251	1680	3	2012-05-02	32	137	6	6	3.36	16.2	649.635	0.213037
191	S0346746	2012	1	0.896	523.45	63.1453	23.0862	926	female	2012-06-18	169	Falco tinnunculus	250	2040	3	2012-05-02	32	137	6	6	3.36	16.2	649.635	0.213037
192	S0346739	2012	0	0.896	374.25	63.118	23.2159	995	female	2012-06-18	169	Falco tinnunculus	259	2160	3	2012-05-01	31	138	6	5	3.36	16.2	1182.48	0.604928
193	S0303895	2012	1	0.896	374.25	63.118	23.2159	995	male	2012-06-18	169	Falco tinnunculus	252	1700	3	2012-05-01	31	138	6	5	3.36	16.2	1182.48	0.604928
194	S0346976	2012	0	0.9069	219.1	63.0462	23.3896	1027	male	2012-06-21	172	Falco tinnunculus	249	1740	3	2012-04-30	30	142	6	6	3.36	16.2	737.054	0.739783
195	S0347017	2012	0	0.896	219.1	63.0462	23.3896	1027	female	2012-06-21	172	Falco tinnunculus	257	2010	3	2012-04-30	30	142	6	6	3.36	16.2	737.054	0.739783
196	S0347198	2012	1	0.896	137.55	63.1178	23.3581	1091	male	2012-06-28	179	Falco tinnunculus	248	1760	2	2012-05-09	39	140	5	5	3.36	16.2	2740.06	0.734992
197	S0347225	2012	0	1.1404	137.55	63.1178	23.3581	1091	female	2012-06-28	179	Falco tinnunculus	253	2030	2	2012-05-09	39	140	5	5	3.36	16.2	2740.06	0.734992
198	S0293084	2012	1	0.9775	92.26	63.1626	23.3149	1078	female	2012-06-28	179	Falco tinnunculus	255	1960	3	2012-05-06	36	143	6	6	3.36	16.2	1782.5	0.748273
199	S0347219	2012	0	0.896	193.97	63.1756	23.2934	1048	male	2012-06-28	179	Falco tinnunculus	253	1570	3	2012-05-06	36	143	6	6	3.36	16.2	435.122	0.71682
200	S0319049	2012	1	1.0589	193.97	63.1756	23.2934	1048	female	2012-06-28	179	Falco tinnunculus	254	1970	3	2012-05-06	36	143	6	6	3.36	16.2	435.122	0.71682
201	S0347258	2012	1	0.8146	157.01	63.0051	23.2162	973	male	2012-06-29	180	Falco tinnunculus	242	1580	3	2012-05-07	37	143	5	5	3.36	16.2	760.855	0.608195
202	S0321369	2012	0	0.896	71.52	63.1332	23.0838	930	male	2012-06-25	176	Falco tinnunculus	249	1630	3	2012-05-01	31	145	6	6	3.36	16.2	768.901	0.400512
203	S0282912	2012	0	1.0589	71.52	63.1332	23.0838	930	female	2012-06-18	169	Falco tinnunculus	259	1880	3	2012-05-01	31	138	6	6	3.36	16.2	768.901	0.400512
204	S0346726	2012	0	0.9775	217.91	63.1161	23.1055	932	male	2012-06-18	169	Falco tinnunculus	236	1760	3	2012-05-02	32	137	6	6	3.36	16.2	2199.7	0.357321
205	S0262376	2012	0	0.8146	388.05	63.1702	23.1154	631	female	2012-06-25	176	Falco tinnunculus	247	1940	3	2012-05-05	35	141	6	6	3.36	16.2	3143.71	0.69154
206	S0305940	2012	1	0.896	35.63	63.0792	23.1951	836	female	2012-06-21	172	Falco tinnunculus	259	1880	3	2012-04-30	30	142	6	6	3.36	16.2	2694.87	0.287605
207	S0347004	2012	1	0.896	35.63	63.0792	23.1951	836	male	2012-06-21	172	Falco tinnunculus	249	1650	3	2012-04-30	30	142	6	6	3.36	16.2	2694.87	0.287605
208	S0289996	2012	0	1.1404	107.68	63.0119	23.2177	276	male	2012-07-04	185	Falco tinnunculus	248	1740	3	2012-05-16	46	139	5	5	3.36	16.2	760.855	0.716088
209	S0347452	2012	1	0.896	107.68	63.0119	23.2177	276	female	2012-07-04	185	Falco tinnunculus	258	1860	2	2012-05-16	46	139	5	5	3.36	16.2	760.855	0.716088
210	S0254291	2012	1	1.1468	189.17	63.0162	22.91	587	male	2012-06-20	171	Falco tinnunculus	249	1670	3	2012-05-01	31	140	6	4	3.36	16.2	1138.33	0.363592
211	S0346932	2012	0	0.896	1051.38	63.0344	22.9197	606	female	2012-06-20	171	Falco tinnunculus	258	2090	3	2012-05-01	31	140	6	2	3.36	16.2	1124.64	0.153262
212	S0324928	2012	1	0.8146	535.93	63.1115	22.877	551	male	2012-07-06	187	Falco tinnunculus	253	1700	3	2012-05-12	42	145	5	5	3.36	16.2	665.35	0.0658015
213	S0347501	2012	1	1.2219	535.93	63.1115	22.877	551	female	2012-07-06	187	Falco tinnunculus	256	2190	3	2012-05-12	42	145	5	5	3.36	16.2	665.35	0.0658015
214	S0347401	2012	0	0.8146	595.86	63.0798	22.9308	453	male	2012-07-03	184	Falco tinnunculus	249	1660	3	2012-05-09	39	145	6	4	3.36	16.2	1212.26	0.0682931
215	S0347391	2012	0	1.1404	750.73	63.1067	23.0048	981	female	2012-07-03	184	Falco tinnunculus	245	1950	2	2012-05-09	39	145	5	3	3.36	16.2	341.358	0.0662741
216	S0304015	2012	0	1.1159	750.73	63.1067	23.0048	981	male	2012-07-03	184	Falco tinnunculus	253	1840	3	2012-05-09	39	145	5	3	3.36	16.2	341.358	0.0662741
217	S0347363	2012	1	1.1404	347.8	62.9925	22.9526	579	female	2012-07-02	183	Falco tinnunculus	257	1850	3	2012-05-07	37	146	5	5	3.36	16.2	1893.35	0.550121
218	S0347364	2012	0	0.9775	347.8	62.9925	22.9526	579	male	2012-07-02	183	Falco tinnunculus	255	1770	3	2012-05-07	37	146	5	5	3.36	16.2	1893.35	0.550121
219	S0347164	2012	0	0.9775	303.36	63.0829	23.2607	998	female	2012-06-27	178	Falco tinnunculus	263	1870	2	2012-05-10	40	138	5	3	3.36	16.2	2127.1	0.793349
220	S0347064	2012	0	1.0589	93.37	63.1707	23.2249	1167	female	2012-06-25	176	Falco tinnunculus	256	2110	3	2012-05-03	33	143	7	7	3.36	16.2	1853.51	0.731404
221	S0320470	2012	0	0.896	128.91	63.1723	23.1883	1137	male	2012-07-11	192	Falco tinnunculus	260	1620	3	2012-05-18	48	144	7	5	3.36	16.2	1180	0.710702
222	S0293800	2012	1	0.896	109.29	63.1034	22.8717	548	male	2012-06-24	175	Falco tinnunculus	236	1740	3	2012-05-06	36	139	5	4	3.36	16.2	665.773	0.169188
223	S0347121	2012	1	1.0589	109.29	63.1034	22.8717	548	female	2012-06-24	175	Falco tinnunculus	250	1770	3	2012-05-06	36	139	5	4	3.36	16.2	665.773	0.169188
224	S0347104	2012	0	0.8146	408.16	63.038	22.9404	484	male	2012-06-24	175	Falco tinnunculus	248	1690	3	2012-05-03	33	142	6	5	3.36	16.2	1072.58	0.291962
225	S0347122	2012	0	1.0573	53.16	63.0172	22.9323	505	female	2012-06-24	175	Falco tinnunculus	255	1840	3	2012-05-07	37	138	6	NA	3.36	16.2	1138.33	0.148188
226	S0347110	2012	0	1.1404	539.17	63.047	22.9328	478	male	2012-06-24	175	Falco tinnunculus	243	1630	3	2012-05-08	38	137	5	4	3.36	16.2	832.946	0.254251
227	S0347109	2012	0	1.0589	539.17	63.047	22.9328	478	female	2012-06-24	175	Falco tinnunculus	247	1760	2	2012-05-08	38	137	5	4	3.36	16.2	832.946	0.254251
228	S0347116	2012	0	1.1404	292.12	63.0094	22.9489	879	female	2012-06-24	175	Falco tinnunculus	264	2100	3	2012-05-05	35	140	6	5	3.36	16.2	1208.34	0.131958
229	S0318684	2012	0	0.9728	292.12	63.0094	22.9489	879	male	2012-06-24	175	Falco tinnunculus	256	1740	3	2012-05-05	35	140	6	5	3.36	16.2	1208.34	0.131958
230	S0320312	2012	0	1.1159	537.61	63.024	22.9682	488	female	2012-06-24	175	Falco tinnunculus	257	2040	3	2012-05-07	37	138	6	6	3.36	16.2	678.526	0.215978
231	S0347145	2012	0	0.8146	537.61	63.024	22.9682	488	male	2012-06-24	175	Falco tinnunculus	243	1750	3	2012-05-07	37	138	6	6	3.36	16.2	678.526	0.215978
232	S0308419	2012	0	0.9186	115.84	63.0647	23.0405	913	female	2012-06-24	175	Falco tinnunculus	253	1860	3	2012-05-05	35	140	6	NA	3.36	16.2	2789.61	0.738042
233	S0312899	2012	0	0.73	167.25	63.1153	22.9814	942	male	2012-07-03	184	Falco tinnunculus	251	1600	3	2012-05-11	41	143	5	4	3.36	16.2	1519.44	0.423295
234	S0337911	2012	0	0.9775	167.25	63.1153	22.9814	942	female	2012-07-03	184	Falco tinnunculus	249	1930	2	2012-05-11	41	143	5	4	3.36	16.2	1519.44	0.423295
235	S0315655	2012	0	1.2219	528.87	63.0592	22.9653	271	male	2012-07-03	184	Falco tinnunculus	244	1620	3	2012-05-11	41	143	5	3	3.36	16.2	1185.76	0.498082
236	S0274820	2012	1	0.9069	528.87	63.0592	22.9653	271	female	2012-07-03	184	Falco tinnunculus	258	1860	3	2012-05-11	41	143	5	3	3.36	16.2	1185.76	0.498082
237	S0347381	2012	0	0.796	327.06	63.1475	22.8589	561	male	2012-07-03	184	Falco tinnunculus	243	1670	3	2012-05-08	38	146	5	5	3.36	16.2	1947.2	0.526993
238	S0347387	2012	1	0.896	327.06	63.1475	22.8589	561	female	2012-07-03	184	Falco tinnunculus	252	2130	3	2012-05-08	38	146	5	5	3.36	16.2	1947.2	0.526993
239	S0346933	2012	0	0.9775	261.36	63.1029	22.8586	1166	male	2012-06-20	171	Falco tinnunculus	254	1620	3	2012-04-30	30	141	7	7	3.36	16.2	665.773	0.273947
240	S0331617	2012	0	0.896	910.35	63.1044	23.0003	984	male	2012-07-06	187	Falco tinnunculus	239	1590	2	2012-05-11	41	146	6	4	3.36	16.2	341.358	0.0777195
241	S0295633	2012	1	0.7331	910.35	63.1044	23.0003	984	female	2012-07-06	187	Falco tinnunculus	258	2030	3	2012-05-11	41	146	6	4	3.36	16.2	341.358	0.0777195
242	S0347511	2012	1	0.9775	180.7	63.0961	22.8792	624	female	2012-07-06	187	Falco tinnunculus	265	1950	3	2012-05-14	44	143	5	5	3.36	16.2	676.068	0.165066
243	S0317545	2012	0	0.7331	180.7	63.0961	22.8792	624	male	2012-07-06	187	Falco tinnunculus	238	1640	3	2012-05-14	44	143	5	5	3.36	16.2	676.068	0.165066
244	S0327046	2012	1	1.0589	141.02	63.0545	22.9333	474	male	2012-07-02	183	Falco tinnunculus	250	1590	3	2012-05-12	42	141	5	4	3.36	16.2	832.946	0.418765
245	S0305374	2012	1	0.9775	582.68	63.1175	22.8777	549	male	2012-07-06	187	Falco tinnunculus	247	1520	3	2012-05-06	36	151	5	4	3.36	16.2	665.35	0.0771218
246	S0292433	2012	1	0.8146	149.64	63.0196	22.8886	611	female	2012-07-02	183	Falco tinnunculus	251	2060	3	2012-05-05	35	148	6	4	3.36	16.2	785.379	0.1965
247	S0347352	2012	0	0.9331	149.64	63.0196	22.8886	611	male	2012-07-02	183	Falco tinnunculus	247	1680	3	2012-05-05	35	148	6	4	3.36	16.2	785.379	0.1965
248	S0347357	2012	0	0.7331	249.31	63.049	22.9089	693	female	2012-07-02	183	Falco tinnunculus	258	2100	2	2012-05-12	42	141	5	4	3.36	16.2	1229.28	0.132531
249	S0347351	2012	0	0.6517	249.31	63.049	22.9089	693	male	2012-07-02	183	Falco tinnunculus	245	1660	3	2012-05-12	42	141	5	4	3.36	16.2	1229.28	0.132531
250	S0347413	2012	1	0.5657	153.52	63.0648	22.9853	468	female	2012-07-03	184	Falco tinnunculus	261	1940	3	2012-05-12	42	142	4	4	3.36	16.2	1185.76	0.46786
251	S0347414	2012	0	0.7654	153.52	63.0648	22.9853	468	male	2012-07-03	184	Falco tinnunculus	251	1630	3	2012-05-12	42	142	4	4	3.36	16.2	1185.76	0.46786
252	S0313012	2012	1	0.7331	124.49	63.1001	22.8972	425	male	2012-07-06	187	Falco tinnunculus	252	1670	2	2012-05-18	48	139	4	1	3.36	16.2	1015.93	0.464414
253	S0347515	2012	1	0.7331	124.49	63.1001	22.8972	425	female	2012-07-06	187	Falco tinnunculus	253	1980	2	2012-05-18	48	139	4	1	3.36	16.2	1015.93	0.464414
254	S0347467	2012	1	0.8844	11790.1	63.2936	22.7562	1132	female	2012-07-05	186	Falco tinnunculus	243	1980	3	2012-05-08	38	148	6	5	3.36	16.2	7139.83	0.576203
255	S0347459	2012	0	0.6517	12454.7	63.3065	22.8956	1129	female	2012-07-05	186	Falco tinnunculus	257	2050	2	2012-05-14	44	142	6	6	3.36	16.2	5395.41	0.673674
256	S0300937	2012	1	0.9775	12454.7	63.3065	22.8956	1129	male	2012-07-05	186	Falco tinnunculus	236	1510	3	2012-05-14	44	142	6	6	3.36	16.2	5395.41	0.673674
257	S0347482	2012	0	0.7585	1049.08	63.1858	22.8147	865	female	2012-07-05	186	Falco tinnunculus	256	1860	2	2012-05-17	47	139	5	4	3.36	16.2	673.649	0.0611657
258	S0347460	2012	1	0.7585	11790.1	63.2936	22.7562	1132	male	2012-07-05	186	Falco tinnunculus	241	1680	3	2012-05-08	38	148	6	5	3.36	16.2	7139.83	0.576203
259	S0347057	2012	1	1.1315	10172.2	63.282	23.1796	1125	female	2012-06-25	176	Falco tinnunculus	255	1920	3	2012-05-06	36	140	6	5	3.36	16.2	5391.85	0.747999
260	S0346917	2012	1	1.1404	15877.7	63.3342	23.1154	1084	female	2012-06-19	170	Falco tinnunculus	250	2030	3	2012-05-03	33	137	6	6	3.36	16.2	2242.65	0.741058
261	S0347483	2012	0	0.9694	1049.08	63.1858	22.8147	865	male	2012-07-05	186	Falco tinnunculus	237	1710	3	2012-05-17	47	139	5	4	3.36	16.2	673.649	0.0611657
262	S0347493	2012	1	0.7844	994.17	63.2039	22.8839	1158	female	2012-07-05	186	Falco tinnunculus	245	1780	2	2012-05-15	45	141	5	2	3.36	16.2	774.291	0.394404
263	S0347487	2012	0	0.9775	871.15	63.1798	22.8122	827	female	2012-07-05	186	Falco tinnunculus	261	2100	2	2012-05-15	45	141	6	3	3.36	16.2	673.649	0.103447
264	S0296959	2012	1	0.896	1650.41	63.2097	22.8757	1157	male	2012-07-05	186	Falco tinnunculus	257	1830	3	2012-05-03	33	153	6	5	3.36	16.2	774.291	0.521812
265	S0346775	2012	1	0.9331	14401.7	63.3215	23.0807	1066	male	2012-06-19	170	Falco tinnunculus	237	1700	3	2012-04-28	28	142	6	6	3.36	16.2	2242.65	0.61672
266	S0346794	2012	1	1.0589	14401.7	63.3215	23.0807	1066	female	2012-06-19	170	Falco tinnunculus	261	2190	3	2012-04-28	28	142	6	6	3.36	16.2	2242.65	0.61672
267	S0347477	2012	1	0.6517	901.15	63.1951	22.8217	567	female	2012-07-05	186	Falco tinnunculus	266	1900	3	2012-05-08	38	148	6	4	3.36	16.2	1095.25	0.0732941
268	S0282982	2012	1	1.1404	901.15	63.1951	22.8217	567	male	2012-07-05	186	Falco tinnunculus	243	1600	3	2012-05-08	38	148	6	4	3.36	16.2	1095.25	0.0732941
269	S0334997	2012	0	0.9775	657.01	63.0351	22.8968	666	female	2012-06-16	167	Falco tinnunculus	261	2070	3	2012-04-25	25	142	6	6	3.36	16.2	1165.21	0.0676381
270	S0334998	2012	1	1.1404	657.01	63.0351	22.8968	666	male	2012-06-16	167	Falco tinnunculus	241	1780	3	2012-04-25	25	142	6	6	3.36	16.2	1165.21	0.0676381
271	S0320630	2012	0	0.8146	648.87	63.1297	22.8754	557	female	2012-06-16	167	Falco tinnunculus	242	1880	3	2012-04-25	25	142	6	3	3.36	16.2	288.93	0.0494205
272	S0334950	2012	0	0.7079	648.87	63.1297	22.8754	557	male	2012-06-16	167	Falco tinnunculus	241	1640	3	2012-04-25	25	142	6	3	3.36	16.2	288.93	0.0494205
273	S0335000	2012	1	0.9775	464.56	63.0901	22.9231	435	male	2012-06-16	167	Falco tinnunculus	248	1540	3	2012-04-22	22	145	5	5	3.36	16.2	1212.26	0.283612
274	S0334999	2012	1	0.8146	373.03	63.0183	22.9637	880	female	2012-06-16	167	Falco tinnunculus	257	2060	3	2012-04-26	26	141	6	6	3.36	16.2	678.526	0.0880792
275	S0307044	2012	1	0.896	872.53	63.0698	22.8894	1045	male	2012-06-16	167	Falco tinnunculus	252	1800	3	2012-04-29	29	138	5	3	3.36	16.2	2367.21	0.030907
276	S0249013	2012	0	0.7719	872.53	63.0698	22.8894	1045	female	2012-06-16	167	Falco tinnunculus	261	2100	3	2012-04-29	29	138	5	3	3.36	16.2	2367.21	0.030907
277	S0334990	2012	1	0.9775	508.06	63.0336	22.8567	577	female	2012-06-16	167	Falco tinnunculus	264	1990	2	2012-04-28	28	139	6	6	3.36	16.2	1461.45	0.168722
278	S0293414	2012	1	1.0589	508.06	63.0336	22.8567	577	male	2012-06-16	167	Falco tinnunculus	248	1830	3	2012-04-28	28	139	6	6	3.36	16.2	1461.45	0.168722
279	S0334935	2012	0	0.9775	163.65	63.0454	23.3344	1026	male	2012-06-13	164	Falco tinnunculus	247	1780	3	2012-04-24	24	140	5	5	3.36	16.2	2227.68	0.718181
280	S0302061	2012	1	0.8146	163.65	63.0454	23.3344	1026	female	2012-06-14	165	Falco tinnunculus	237	2070	3	2012-04-24	24	141	5	5	3.36	16.2	2227.68	0.718181
281	S0300689	2012	0	1.0589	255.47	63.0538	23.3759	1001	male	2012-06-14	165	Falco tinnunculus	248	1780	3	2012-04-27	27	138	6	6	3.36	16.2	925.91	0.485683
282	S0346930	2012	1	0.8146	703.21	63.0035	22.8765	977	male	2012-06-20	171	Falco tinnunculus	235	1610	3	2012-05-01	31	140	6	6	3.36	16.2	1522.31	0.0428408
283	S0346940	2012	1	1.0589	703.21	63.0035	22.8765	977	female	2012-06-20	171	Falco tinnunculus	247	2000	3	2012-05-01	31	140	6	6	3.36	16.2	1522.31	0.0428408
284	S0346931	2012	1	1.2219	404.73	63.0242	22.8767	603	male	2012-06-20	171	Falco tinnunculus	250	1810	3	2012-05-01	31	140	6	4	3.36	16.2	785.379	0.123028
285	S0306474	2012	0	0.7331	151.84	63.0045	22.8465	621	male	2012-06-20	171	Falco tinnunculus	250	1660	3	2012-05-03	33	138	5	5	3.36	16.2	1522.31	0.334422
286	S0346946	2012	1	0.6517	151.84	63.0045	22.8465	621	female	2012-06-20	171	Falco tinnunculus	260	2270	2	2012-05-03	33	138	5	5	3.36	16.2	1522.31	0.334422
287	S0287617	2012	0	0.7331	290.84	63.1774	23.3012	824	male	2012-06-12	163	Falco tinnunculus	247	1690	3	2012-04-24	24	139	6	6	3.36	16.2	435.122	0.625351
288	S0305626	2012	0	0.9794	192.84	63.1433	23.1447	848	male	2012-06-12	163	Falco tinnunculus	247	1690	3	2012-04-25	25	138	6	5	3.36	16.2	1027.85	0.473785
289	S0334904	2012	0	1.0589	330.3	63.117	23.1766	867	male	2012-06-12	163	Falco tinnunculus	257	1780	3	2012-04-26	26	137	6	4	3.36	16.2	1089.73	0.187696
290	S0334905	2012	1	1.1404	192.84	63.1433	23.1447	848	female	2012-06-12	163	Falco tinnunculus	251	1960	3	2012-04-25	25	138	6	5	3.36	16.2	1027.85	0.473785
291	S0334903	2012	1	1.1404	290.84	63.1774	23.3012	824	female	2012-06-12	163	Falco tinnunculus	261	1960	3	2012-04-24	24	139	6	6	3.36	16.2	435.122	0.625351
292	S0291486	2012	0	0.9331	330.3	63.117	23.1766	867	female	2012-06-12	163	Falco tinnunculus	258	2240	3	2012-04-26	26	137	6	4	3.36	16.2	1089.73	0.187696
293	S0334901	2012	1	1.2219	241.48	62.9981	23.211	825	female	2012-06-11	162	Falco tinnunculus	255	1980	2	2012-04-21	21	141	6	6	3.36	16.2	821.728	0.508579
294	S0314825	2012	1	0.7654	538.05	63.0103	23.1765	1006	female	2012-06-11	162	Falco tinnunculus	255	1850	3	2012-04-24	24	138	6	6	3.36	16.2	2090.74	0.15501
295	S0334900	2012	1	0.7707	69.79	63.016	23.2543	1012	male	2012-06-11	162	Falco tinnunculus	236	1610	3	2012-04-24	24	138	6	6	3.36	16.2	600.322	0.605898
296	S0275131	2012	0	0.649	167.58	62.9742	23.154	904	male	2012-06-11	162	Falco tinnunculus	250	1780	3	2012-04-25	25	137	6	6	3.36	16.2	1521.39	0.453498
297	S0334899	2012	0	0.8146	69.79	63.016	23.2543	1012	female	2012-06-11	162	Falco tinnunculus	251	1940	3	2012-04-24	24	138	6	6	3.36	16.2	600.322	0.605898
298	S0334902	2012	0	0.9775	538.05	63.0103	23.1765	1006	male	2012-06-11	162	Falco tinnunculus	249	1540	3	2012-04-24	24	138	6	6	3.36	16.2	2090.74	0.15501
299	S166280	2013	0	0.9728	40.93	63.0592	22.9653	271	male	2013-07-07	187	Falco tinnunculus	241	1600	3	2013-05-13	43	144	5	3	0	0.28	1031.55	0.524662
300	S166281	2013	1	1.0077	657.01	63.0351	22.8968	666	female	2013-07-07	187	Falco tinnunculus	259	1850	3	2013-05-12	42	145	5	2	0	0.28	672.286	0.0607928
301	S166282	2013	0	1.1016	321.05	63.0117	22.9449	500	female	2013-07-07	187	Falco tinnunculus	251	1910	2	2013-05-09	39	148	5	3	0	0.28	858.994	0.123588
302	S166283	2013	1	1.1404	617.5	63.125	22.8805	628	male	2013-07-07	187	Falco tinnunculus	250	1660	3	2013-05-21	51	136	4	4	0	0.28	684.269	0.120966
303	S166284	2013	0	0.896	615.72	62.9923	22.9842	570	female	2013-07-07	187	Falco tinnunculus	252	2090	3	2013-05-09	39	148	5	4	0	0.28	2142.88	0.270487
304	S166285	2013	1	1.0589	404.73	63.0242	22.8767	603	male	2013-07-07	187	Falco tinnunculus	247	1770	3	2013-05-16	46	141	4	3	0	0.28	919.441	0.178536
305	S166286	2013	0	1.0077	404.73	63.0242	22.8767	603	female	2013-07-07	187	Falco tinnunculus	259	2030	3	2013-05-16	46	141	4	3	0	0.28	919.441	0.178536
306	S166287	2013	0	0.9775	617.5	63.125	22.8805	628	female	2013-07-07	187	Falco tinnunculus	253	1740	2	2013-05-21	51	136	4	4	0	0.28	684.269	0.120966
307	S166288	2013	0	0.896	615.72	62.9923	22.9842	570	male	2013-07-07	187	Falco tinnunculus	241	1590	3	2013-05-09	39	148	5	4	0	0.28	2142.88	0.270487
308	S166289	2013	0	0.8844	241.48	62.9981	23.211	825	male	2013-07-08	188	Falco tinnunculus	237	1520	3	2013-05-10	40	148	5	4	0	0.28	2210.54	0.611787
309	S166290	2013	1	0.9483	241.48	62.9981	23.211	825	female	2013-07-08	188	Falco tinnunculus	261	2210	3	2013-05-10	40	148	5	4	0	0.28	2210.54	0.611787
310	S166291	2013	0	0.9775	167.58	62.9712	23.1495	905	female	2013-07-08	188	Falco tinnunculus	251	1910	3	2013-05-15	45	143	5	4	0	0.28	0.447806	0.552535
311	S166292	2013	1	0.9775	153.78	62.9712	23.1495	1113	female	2013-07-08	188	Falco tinnunculus	249	1930	3	2013-05-12	42	146	5	4	0	0.28	0.447806	0.457763
312	S166293	2013	0	1.1404	33.82	63.0926	23.2848	859	female	2013-07-09	189	Falco tinnunculus	250	1990	2	2013-05-21	51	138	5	2	0	0.28	1017.98	0.719845
313	S166294	2013	0	0.9775	194.13	63.1529	23.2894	1161	female	2013-07-09	189	Falco tinnunculus	250	2130	3	2013-05-23	53	136	4	2	0	0.28	1553.35	0.763317
314	S166295	2013	1	1.1022	215.73	63.1818	23.1781	987	female	2013-07-09	189	Falco tinnunculus	251	1770	3	2013-05-12	42	147	4	1	0	0.28	3408.05	0.759433
315	S166296	2013	0	1.0769	137.55	63.1178	23.3581	1091	female	2013-07-09	189	Falco tinnunculus	258	1920	3	2013-05-11	41	148	5	5	0	0.28	1982.61	0.741274
316	S166297	2013	0	0.9775	155.01	63.1348	23.1529	744	male	2013-07-09	189	Falco tinnunculus	245	1700	3	2013-05-23	53	136	4	2	0	0.28	2316.31	0.610347
317	S166298	2013	0	1.1238	33.82	63.0926	23.2848	859	male	2013-07-09	189	Falco tinnunculus	245	1590	3	2013-05-21	51	138	5	2	0	0.28	1017.98	0.719845
318	S166299	2013	0	1.0589	910.35	63.1044	23.0003	984	male	2013-07-10	190	Falco tinnunculus	239	1510	3	2013-05-23	53	137	4	3	0	0.28	1991.34	0.0992991
319	S166316	2013	0	1.0349	398.8	62.9979	22.9438	576	female	2013-07-10	190	Falco tinnunculus	253	2390	3	NA	NA	NA	NA	NA	0	0.28	1538.72	0.677979
320	S318506	2013	0	0.9728	44.06	63.1526	23.0899	925	female	2013-07-11	191	Falco tinnunculus	260	1950	3	2013-05-19	49	142	3	3	0	0.28	1987.94	0.669386
321	S318773	2013	0	1.0432	528.87	63.0592	22.9653	271	female	2013-07-07	187	Falco tinnunculus	262	1850	3	2013-05-13	43	144	5	3	0	0.28	1031.55	0.524662
322	S159003	2013	0	0.896	657.01	63.0351	22.8968	666	male	2013-07-07	187	Falco tinnunculus	249	1660	3	2013-05-12	42	145	5	2	0	0.28	672.286	0.0607928
323	S315290	2013	0	0.8146	145.23	62.9877	23.4726	1113	male	2013-07-08	188	Falco tinnunculus	248	1690	3	2013-05-12	42	146	5	4	0	0.28	7756.01	0.786643
324	S307589	2013	0	0.9775	167.58	62.9712	23.1495	905	male	2013-07-08	188	Falco tinnunculus	243	1490	3	2013-05-15	45	143	5	4	0	0.28	0.447806	0.552535
325	S334327	2013	0	0.5702	194.13	63.1529	23.2894	1161	male	2013-07-09	189	Falco tinnunculus	250	1610	3	2013-05-23	53	136	4	2	0	0.28	1553.35	0.763317
326	S327075	2013	0	0.8584	748.01	63.0784	23.3138	862	male	2013-07-08	188	Falco tinnunculus	251	1670	3	2013-05-22	52	136	4	3	0	0.28	1275.19	0.628688
327	S350152	2013	0	1.03	155.01	63.1348	23.1529	744	female	2013-07-09	189	Falco tinnunculus	238	2080	3	2013-05-23	53	136	4	2	0	0.28	2316.31	0.610347
328	ST285515	2013	0	1.1404	44.06	63.1526	23.0899	925	male	2013-07-11	191	Falco tinnunculus	236	1610	3	2013-05-19	49	142	3	3	0	0.28	1987.94	0.669386
329	S330580	2013	0	0.7294	508.06	63.0336	22.8567	577	male	2013-07-07	187	Falco tinnunculus	242	1600	3	2013-05-12	42	145	5	2	0	0.28	1461.45	0.178472
330	S347352	2013	0	0.9728	321.05	63.0117	22.9449	500	male	2013-07-07	187	Falco tinnunculus	246	1870	3	2013-05-09	39	148	5	3	0	0.28	858.994	0.123588
331	S320990	2013	0	0.9464	160.84	63.0565	22.9848	719	male	2013-07-07	187	Falco tinnunculus	253	1660	3	2013-05-09	39	148	6	4	0	0.28	1031.55	0.369452
332	S300971	2013	0	1.0432	344.89	63.1074	23.1916	868	female	2013-06-19	169	Falco tinnunculus	250	2190	3	2013-05-04	34	135	5	5	0	0.28	1309.35	0.379684
333	S300972	2013	0	1.0432	35.63	63.0792	23.1951	836	female	2013-06-19	169	Falco tinnunculus	247	2150	3	2013-05-04	34	135	4	4	0	0.28	2512.75	0.349831
334	S303748	2013	0	0.896	344.89	63.1074	23.1916	868	male	2013-06-19	169	Falco tinnunculus	247	1640	3	2013-05-04	34	135	5	5	0	0.28	1309.35	0.379684
335	S310511	2013	0	1.0589	339.11	63.0676	23.2436	1015	male	2013-06-19	169	Falco tinnunculus	250	1690	3	2013-05-04	34	135	5	5	0	0.28	1777.29	0.613003
336	S347004	2013	0	1.0613	35.63	63.0792	23.1951	836	male	2013-06-19	169	Falco tinnunculus	249	1780	3	2013-05-04	34	135	4	4	0	0.28	2512.75	0.349831
337	S300973	2013	0	1.0589	107.63	63.1352	23.3504	469	female	2013-06-19	169	Falco tinnunculus	NA	NA	3	2013-05-03	33	136	5	4	0	0.28	1982.61	0.782139
338	S165948	2013	0	1.0589	610.66	63.049	22.877	620	male	2013-06-27	177	Falco tinnunculus	246	1620	3	2013-05-09	39	138	5	4	0	0.28	1843.61	0.137855
339	S165949	2013	0	1.0589	329.51	63.03	22.8896	696	female	2013-06-27	177	Falco tinnunculus	250	1680	3	2013-05-08	38	139	4	3	0	0.28	672.286	0.0603971
340	S165950	2013	1	0.6517	160.84	63.0565	22.9848	719	female	2013-06-27	177	Falco tinnunculus	265	2150	3	2013-05-09	39	138	6	4	0	0.28	1031.55	0.369452
341	S165951	2013	0	0.896	981.07	63.0113	22.9619	503	female	2013-06-27	177	Falco tinnunculus	258	2220	3	2013-05-09	39	138	5	3	0	0.28	858.994	0.0521635
342	S165952	2013	0	1.1404	981.07	63.0113	22.9619	503	male	2013-06-27	177	Falco tinnunculus	247	1790	3	2013-05-09	39	138	5	3	0	0.28	858.994	0.0521635
343	S165947	2013	1	0.6517	610.66	63.049	22.877	620	female	2013-06-27	177	Falco tinnunculus	256	2060	3	2013-05-09	39	138	5	4	0	0.28	1843.61	0.137855
344	S165981	2013	1	0.9775	186.11	63.0567	23.1946	822	male	2013-06-28	178	Falco tinnunculus	252	1740	3	2013-05-08	38	140	5	4	0	0.28	2512.75	0.710235
345	S165983	2013	1	0.8146	13.19	63.1361	22.8419	428	male	2013-06-29	179	Falco tinnunculus	235	1520	3	2013-05-12	42	137	5	3	0	0.28	1569.08	0.564607
346	S165993	2013	1	0.8146	388.05	63.1702	23.1154	631	male	2013-07-01	181	Falco tinnunculus	244	1560	3	2013-05-10	40	141	5	4	0	0.28	2350.91	0.727547
347	S165995	2013	1	1.0589	91.94	63.152	23.2587	1164	male	2013-07-01	181	Falco tinnunculus	241	1600	3	2013-05-05	35	146	6	3	0	0.28	1553.35	0.777702
348	S165997	2013	0	0.9775	324.23	63.1268	23.2289	1040	female	2013-07-01	181	Falco tinnunculus	256	1820	3	2013-05-12	42	139	6	3	0	0.28	482.984	0.52858
349	S334175	2013	0	0.896	272.65	63.0351	22.9412	980	female	2013-06-27	177	Falco tinnunculus	259	2000	3	2013-05-06	36	141	5	3	0	0.28	1844.57	0.358225
350	S286378	2013	1	0.896	215.45	63.0128	22.8281	585	female	2013-06-27	177	Falco tinnunculus	244	1800	3	2013-05-06	36	141	5	3	0	0.28	2736.61	0.36509
351	S320599	2013	0	0.8146	329.51	63.03	22.8896	696	male	2013-06-27	177	Falco tinnunculus	242	1480	3	2013-05-08	38	139	4	3	0	0.28	672.286	0.0603971
352	S166136	2013	1	0.4887	186.11	63.0567	23.1946	822	female	2013-06-28	178	Falco tinnunculus	249	1800	3	2013-05-08	38	140	5	4	0	0.28	2512.75	0.710235
353	S166138	2013	0	0.9775	105.23	63.0519	23.2494	1014	female	2013-06-28	178	Falco tinnunculus	255	2020	3	2013-05-07	37	141	6	5	0	0.28	1777.29	0.59176
354	S166137	2013	0	1.0589	376.75	63.1128	23.2339	994	female	2013-06-28	178	Falco tinnunculus	265	1950	3	2013-05-09	39	139	5	5	0	0.28	1167.05	0.734077
355	S346989	2013	0	0.9775	142.65	63.1227	23.2264	996	male	2013-06-28	178	Falco tinnunculus	253	1600	3	2013-05-07	37	141	5	5	0	0.28	482.984	0.500079
356	S347197	2013	1	0.9775	107.63	63.1352	23.3504	469	male	2013-06-28	178	Falco tinnunculus	241	1820	3	2013-05-03	33	145	5	4	0	0.28	1982.61	0.782139
357	S165978	2013	0	1.0589	71.52	63.1332	23.0838	930	female	2013-06-28	178	Falco tinnunculus	252	1970	3	2013-05-05	35	143	5	1	0	0.28	1001.83	0.38309
358	S165979	2013	0	1.0589	142.65	63.1227	23.2264	996	female	2013-06-28	178	Falco tinnunculus	246	1650	3	2013-05-07	37	141	5	5	0	0.28	482.984	0.500079
359	S165980	2013	0	0.7331	376.75	63.1128	23.2339	994	male	2013-06-28	178	Falco tinnunculus	246	1680	3	2013-05-09	39	139	5	5	0	0.28	1167.05	0.734077
360	S165982	2013	1	0.896	339.11	63.0676	23.2436	1015	female	2013-06-28	178	Falco tinnunculus	252	1840	3	2013-05-04	34	144	5	5	0	0.28	1777.29	0.613003
361	S330658	2013	0	0.896	105.23	63.0519	23.2494	1014	male	2013-06-28	178	Falco tinnunculus	247	1790	3	2013-05-07	37	141	6	5	0	0.28	1777.29	0.59176
362	S309723	2013	0	1.1404	582.68	63.1175	22.8777	549	female	2013-06-29	179	Falco tinnunculus	257	1930	3	2013-05-10	40	139	4	4	0	0.28	850.429	0.113871
363	S166140	2013	1	0.6517	464.56	63.0901	22.9231	435	male	2013-06-29	179	Falco tinnunculus	252	1660	3	2013-05-08	38	141	5	4	0	0.28	913.013	0.316398
364	S347530	2013	1	0.6517	425.69	63.1352	22.8729	564	male	2013-06-29	179	Falco tinnunculus	245	1750	3	2013-05-08	38	141	5	5	0	0.28	604.763	0.208979
365	S347387	2013	0	0.8146	414.19	63.1311	22.8809	556	female	2013-06-29	179	Falco tinnunculus	243	2110	3	2013-05-08	38	141	5	4	0	0.28	604.763	0.300526
366	S166139	2013	0	1.1404	261.36	63.1029	22.8586	1166	female	2013-06-29	179	Falco tinnunculus	246	1660	3	2013-05-04	34	145	5	3	0	0.28	1892.59	0.297155
367	S166141	2013	0	1.1404	425.69	63.1352	22.8729	564	female	2013-06-29	179	Falco tinnunculus	250	1840	3	2013-05-08	38	141	5	5	0	0.28	604.763	0.208979
368	S332906	2013	0	0.7719	219.1	63.0462	23.3896	1027	male	2013-06-30	180	Falco tinnunculus	246	1490	3	2013-05-07	37	143	6	5	0	0.28	2006.99	0.738259
369	S166142	2013	1	0.6517	114.41	63.0767	23.3581	999	female	2013-06-30	180	Falco tinnunculus	245	1870	3	2013-05-09	39	141	5	5	0	0.28	1753.48	0.738122
370	S166143	2013	0	0.9775	114.41	63.0767	23.3581	999	male	2013-06-30	180	Falco tinnunculus	242	1570	3	2013-05-09	39	141	5	5	0	0.28	1753.48	0.738122
371	S166144	2013	1	0.8146	98.92	63.0888	23.3032	975	male	2013-06-30	180	Falco tinnunculus	237	1550	3	2013-05-10	40	140	5	4	0	0.28	1017.98	0.576578
372	S166145	2013	0	1.1404	98.92	63.0888	23.3032	975	female	2013-06-30	180	Falco tinnunculus	246	1850	3	2013-05-10	40	140	5	4	0	0.28	1017.98	0.576578
373	S165991	2013	0	0.8146	330.3	63.117	23.1766	867	female	2013-07-01	181	Falco tinnunculus	257	1980	3	2013-05-12	42	139	5	5	0	0.28	1309.35	0.206166
374	S165992	2013	1	0.9775	330.3	63.117	23.1766	867	male	2013-07-01	181	Falco tinnunculus	246	1600	3	2013-05-12	42	139	5	5	0	0.28	1309.35	0.206166
375	S165994	2013	1	1.0589	600.1	63.1381	23.0671	989	male	2013-07-01	181	Falco tinnunculus	251	1450	3	2013-05-13	43	138	5	5	0	0.28	1001.83	0.19087
376	S339416	2013	0	0.9775	388.05	63.1702	23.1154	631	female	2013-07-01	181	Falco tinnunculus	249	1850	3	2013-05-10	40	141	5	4	0	0.28	2350.91	0.727547
377	S282912	2013	0	1.0589	600.1	63.1381	23.0671	989	female	2013-07-01	181	Falco tinnunculus	257	1760	3	2013-05-13	43	138	5	5	0	0.28	1001.83	0.19087
378	S166146	2013	0	0.9775	137.55	63.1178	23.3581	1091	male	2013-06-30	180	Falco tinnunculus	238	1540	3	2013-05-11	41	139	5	5	0	0.28	1982.61	0.741274
379	S166147	2013	0	0.8146	20.38	63.0623	23.3721	1028	male	2013-06-30	180	Falco tinnunculus	241	1620	3	2013-05-08	38	142	5	3	0	0.28	1753.48	0.632781
380	S166148	2013	0	1.2007	219.1	63.0462	23.3896	1027	female	2013-06-30	180	Falco tinnunculus	253	1990	3	2013-05-07	37	143	6	5	0	0.28	2006.99	0.738259
381	S166149	2013	0	0.896	74.23	63.0606	23.2866	1023	male	2013-06-30	180	Falco tinnunculus	237	1580	3	2013-05-13	43	137	4	2	0	0.28	2122.98	0.752191
382	S166150	2013	1	0.9775	163.65	63.0454	23.3344	1026	female	2013-06-30	180	Falco tinnunculus	249	1700	3	2013-05-08	38	142	5	0	0	0.28	2680.52	0.767914
383	S290138	2013	0	0.7331	74.23	63.0606	23.2866	1023	female	2013-06-30	180	Falco tinnunculus	255	1960	3	2013-05-13	43	137	4	2	0	0.28	2122.98	0.752191
384	S347185	2013	1	0.5702	91.94	63.152	23.2587	1164	female	2013-07-01	181	Falco tinnunculus	271	2180	3	2013-05-05	35	146	6	3	0	0.28	1553.35	0.777702
385	S165996	2013	1	1.0589	324.23	63.1268	23.2289	1040	male	2013-07-01	181	Falco tinnunculus	244	1540	3	2013-05-12	42	139	6	3	0	0.28	482.984	0.52858
386	S320607	2013	1	0.8146	215.73	63.1818	23.1781	987	male	2013-07-01	181	Falco tinnunculus	246	1650	3	2013-05-12	42	139	4	1	0	0.28	3408.05	0.759433
387	S300942	2013	1	0.7331	420.3	63.0821	22.9191	262	male	2013-07-05	185	Falco tinnunculus	250	1660	3	2013-05-15	45	140	5	4	0	0.28	913.013	0.08678
388	S312899	2013	0	0.8146	601.86	63.1007	22.9617	445	male	2013-07-05	185	Falco tinnunculus	251	1520	3	2013-05-20	50	135	4	3	0	0.28	1991.34	0.154782
389	S317575	2013	0	0.896	464.56	63.0901	22.9231	435	female	2013-07-05	185	Falco tinnunculus	259	1850	3	2013-05-08	38	147	5	4	0	0.28	913.013	0.316398
390	S297425	2013	0	0.9775	414.19	63.1311	22.8809	556	male	2013-07-05	185	Falco tinnunculus	242	1600	3	2013-05-08	38	147	5	4	0	0.28	604.763	0.300526
391	S334617	2013	0	0.896	420.3	63.0821	22.9191	262	female	2013-07-05	185	Falco tinnunculus	252	1820	3	2013-05-15	45	140	5	4	0	0.28	913.013	0.08678
392	S166268	2013	0	0.9775	601.86	63.1007	22.9617	445	female	2013-07-05	185	Falco tinnunculus	265	1850	2	2013-05-20	50	135	4	3	0	0.28	1991.34	0.154782
393	S314825	2013	1	0.9775	538.05	63.0103	23.1765	1006	female	2013-06-21	171	Falco tinnunculus	251	1900	3	2013-05-01	31	140	6	3	0	0.28	2210.54	0.310759
394	S301007	2013	1	0.9775	312.16	63.0207	23.2598	968	female	2013-06-21	171	Falco tinnunculus	260	1990	3	2013-05-05	35	136	5	1	0	0.28	3509.61	0.670589
395	S301017	2013	1	1.2219	312.16	63.0207	23.2598	968	male	2013-06-21	171	Falco tinnunculus	238	1510	3	2013-05-05	35	136	5	1	0	0.28	3509.61	0.670589
396	S269681	2013	0	0.896	93.13	62.9198	23.2774	1008	female	2013-06-21	171	Falco tinnunculus	266	2010	3	2013-05-02	32	139	6	5	0	0.28	8658.2	0.741958
397	S306999	2013	1	0.8146	538.05	63.0103	23.1765	1006	male	2013-06-21	171	Falco tinnunculus	241	1570	3	2013-05-01	31	140	6	3	0	0.28	2210.54	0.310759
398	S334876	2013	0	0.9775	115.84	63.0647	23.0405	913	male	2013-06-23	173	Falco tinnunculus	248	1730	3	2013-05-05	35	138	5	4	0	0.28	2960.2	0.767086
399	S328573	2013	1	0.8146	272.65	63.0351	22.9412	980	male	2013-06-23	173	Falco tinnunculus	253	1570	3	2013-05-06	36	137	5	3	0	0.28	1844.57	0.358225
400	S166009	2013	1	1.0185	158.13	63.0092	22.8844	695	female	2013-06-23	173	Falco tinnunculus	264	1980	3	2013-05-04	34	139	5	4	0	0.28	1710.31	0.486622
401	S346931	2013	1	1.2219	158.13	63.0092	22.8844	695	male	2013-06-23	173	Falco tinnunculus	243	1860	3	2013-05-04	34	139	5	4	0	0.28	1710.31	0.486622
402	S166028	2013	0	0.8146	115.84	63.0647	23.0405	913	female	2013-06-23	173	Falco tinnunculus	258	2280	3	2013-05-05	35	138	5	4	0	0.28	2960.2	0.767086
403	S166008	2013	0	0.9775	81.22	63.0517	22.9411	264	male	2013-06-23	173	Falco tinnunculus	245	1670	3	2013-05-05	35	138	5	3	0	0.28	1482.7	0.491683
404	S166173	2013	0	0.8146	1049.08	63.1858	22.8147	865	male	2013-07-02	182	Falco tinnunculus	242	1860	3	2013-05-12	42	140	3	1	0	0.28	673.649	0.0670647
405	S166232	2013	1	1.0589	11859.3	63.2985	23.0283	1081	male	2013-07-04	184	Falco tinnunculus	246	1600	3	2013-05-13	43	141	5	4	0	0.28	452.842	0.557534
406	S166051	2013	1	0.9775	7013.19	63.2534	23.1936	1124	male	2013-06-24	174	Falco tinnunculus	245	1620	3	2013-05-05	35	139	5	5	0	0.28	3348.28	0.722363
407	S166164	2013	1	1.0589	11424.8	63.2973	22.8998	1131	male	2013-07-02	182	Falco tinnunculus	246	1650	3	2013-05-08	38	144	5	4	0	0.28	1053.47	0.730142
408	S166054	2013	1	1.0589	423.86	63.1952	23.1009	1038	male	2013-06-24	174	Falco tinnunculus	241	1900	3	2013-05-09	39	135	4	0	0	0.28	2874.29	0.752618
409	S311891	2013	0	0.9775	4760.29	63.234	23.1199	1063	male	2013-06-24	174	Falco tinnunculus	233	NA	3	2013-05-04	34	140	6	5	0	0.28	2381.29	0.588206
410	S320347	2013	1	0.6517	4368.18	63.2315	23.0729	1085	male	2013-06-24	174	Falco tinnunculus	244	1820	3	2013-05-07	37	137	5	4	0	0.28	2381.29	0.5472
411	S166231	2013	0	0.896	12077.1	63.3007	23.0735	1079	male	2013-07-04	184	Falco tinnunculus	255	1510	3	2013-05-07	37	147	5	4	0	0.28	1749.76	0.656428
412	S347547	2013	0	0.8146	12345.8	63.3026	23.1103	1065	female	2013-07-04	184	Falco tinnunculus	246	1720	3	2013-05-02	32	152	5	5	0	0.28	615.563	0.608856
413	S290678	2013	1	0.9775	13945.1	63.3183	23	1145	male	2013-07-04	184	Falco tinnunculus	239	1520	3	2013-05-14	44	140	4	3	0	0.28	1083.18	0.716336
414	S165902	2013	1	1.0589	423.86	63.1952	23.1009	1038	female	2013-06-24	174	Falco tinnunculus	255	2100	3	2013-05-09	39	135	4	0	0	0.28	2874.29	0.752618
415	S165998	2013	1	0.8146	12885.1	63.3075	23.1049	1088	male	2013-07-04	184	Falco tinnunculus	255	1530	3	2013-05-13	43	141	5	4	0	0.28	615.563	0.652782
416	S330846	2013	1	0.9775	2271.73	63.2108	23.1559	847	male	2013-07-04	184	Falco tinnunculus	247	1440	3	2013-05-18	48	136	5	4	0	0.28	3159.57	0.700559
417	S166158	2013	1	0.896	1049.08	63.1858	22.8147	865	female	2013-07-02	182	Falco tinnunculus	257	1960	3	2013-05-12	42	140	3	1	0	0.28	673.649	0.0670647
418	S320611	2013	0	0.8146	12345.8	63.3026	23.1103	1065	male	2013-07-04	184	Falco tinnunculus	254	1630	3	2013-05-02	32	152	5	5	0	0.28	615.563	0.608856
419	S300937	2013	1	0.9775	12454.7	63.3065	22.8956	1129	male	2013-07-02	182	Falco tinnunculus	234	1540	3	2013-05-13	43	139	4	4	0	0.28	1053.47	0.703528
420	S166037	2013	0	1.0589	14802.2	63.327	22.9299	1117	male	2013-06-24	174	Falco tinnunculus	231	1580	3	2013-05-04	34	140	5	5	0	0.28	2848.87	0.649824
421	S264920	2013	1	0.9775	12077.1	63.3007	23.0735	1079	female	2013-07-04	184	Falco tinnunculus	255	1960	3	2013-05-07	37	147	5	4	0	0.28	1749.76	0.656428
422	S282982	2013	1	1.1404	901.15	63.1951	22.8217	567	male	2013-07-04	184	Falco tinnunculus	248	1640	3	2013-05-20	50	134	4	2	0	0.28	1095.25	0.086064
423	S165999	2013	0	0.7331	12885.1	63.3075	23.1049	1088	female	2013-07-04	184	Falco tinnunculus	248	1780	3	2013-05-13	43	141	5	4	0	0.28	615.563	0.652782
424	S166247	2013	1	1.0589	2271.73	63.2108	23.1559	847	female	2013-07-04	184	Falco tinnunculus	249	1810	3	2013-05-18	48	136	5	4	0	0.28	3159.57	0.700559
425	S311924	2013	0	1.1085	1650.41	63.2097	22.8757	1157	male	2013-06-19	169	Falco tinnunculus	247	1630	3	2013-04-30	30	139	6	5	0	0.28	3167.93	0.551791
426	S165901	2013	1	0.9775	11406.7	63.2945	23.0266	1097	female	2013-06-24	174	Falco tinnunculus	252	1970	3	2013-05-05	35	139	5	5	0	0.28	452.842	0.56157
427	7001699	2013	0	0.896	11424.8	63.2973	22.8998	1131	female	2013-07-02	182	Falco tinnunculus	255	NA	3	2013-05-08	38	144	5	4	0	0.28	1053.47	0.730142
428	S166053	2013	1	1.2219	4368.18	63.2315	23.0729	1085	female	2013-06-24	174	Falco tinnunculus	246	1930	3	2013-05-07	37	137	5	4	0	0.28	2381.29	0.5472
429	S166049	2013	0	0.896	15877.7	63.3342	23.1154	1084	male	2013-06-24	174	Falco tinnunculus	238	1720	3	2013-05-07	37	137	5	3	0	0.28	2769.96	0.753536
430	S166168	2013	1	0.9775	6158.42	63.2405	22.7714	1134	male	2013-07-02	182	Falco tinnunculus	253	1750	3	2013-05-14	44	138	5	3	0	0.28	5655.15	0.59514
431	S166233	2013	0	0.8146	11859.3	63.2985	23.0283	1081	female	2013-07-04	184	Falco tinnunculus	255	1860	3	2013-05-13	43	141	5	4	0	0.28	452.842	0.557534
432	S166048	2013	1	0.5874	15877.7	63.3342	23.1154	1084	female	2013-06-24	174	Falco tinnunculus	259	2060	3	2013-05-07	37	137	5	3	0	0.28	2769.96	0.753536
433	S317507	2013	1	0.8146	16987.8	63.3449	23.0655	1136	male	2013-06-24	174	Falco tinnunculus	248	1700	3	2013-05-05	35	139	5	5	0	0.28	2769.96	0.726068
434	S284324	2013	1	1.0589	14802.2	63.327	22.9299	1117	female	2013-06-24	174	Falco tinnunculus	252	2040	3	2013-05-04	34	140	5	5	0	0.28	2848.87	0.649824
435	S341702	2013	1	0.6625	13945.1	63.3183	23	1145	female	2013-07-04	184	Falco tinnunculus	243	1810	3	2013-05-14	44	140	4	3	0	0.28	1083.18	0.716336
436	S166162	2013	1	0.896	6158.42	63.2405	22.7714	1134	female	2013-07-02	182	Falco tinnunculus	249	1870	3	2013-05-14	44	138	5	3	0	0.28	5655.15	0.59514
437	S300974	2013	0	0.9775	1650.41	63.2097	22.8757	1157	female	2013-06-19	169	Falco tinnunculus	260	1920	3	2013-04-30	30	139	6	5	0	0.28	3167.93	0.551791
438	S284795	2013	1	1.1357	9483.33	63.2763	23.1506	1126	female	2013-06-24	174	Falco tinnunculus	258	1500	3	2013-05-04	34	140	5	5	0	0.28	3348.28	0.75329
439	S166052	2013	0	1.1404	4760.29	63.234	23.1199	1063	female	2013-06-24	174	Falco tinnunculus	256	1840	3	2013-05-04	34	140	6	5	0	0.28	2381.29	0.588206
440	S166050	2013	1	0.896	7013.19	63.2534	23.1936	1124	female	2013-06-24	174	Falco tinnunculus	245	2080	3	2013-05-05	35	139	5	5	0	0.28	3348.28	0.722363
441	S166172	2013	1	0.8146	12454.7	63.3065	22.8956	1129	female	2013-07-02	182	Falco tinnunculus	255	2030	2	2013-05-13	43	139	4	4	0	0.28	1053.47	0.703528
442	S307634	2013	0	0.6517	871.15	63.1798	22.8122	827	male	2013-07-02	182	Falco tinnunculus	252	1560	3	2013-05-08	38	144	5	4	0	0.28	673.649	0.138233
443	S311801	2013	1	0.9775	11406.7	63.2945	23.0266	1097	male	2013-06-24	174	Falco tinnunculus	242	1660	3	2013-05-05	35	139	5	5	0	0.28	452.842	0.56157
444	S166000	2013	1	0.9775	14749.1	63.3259	22.9867	1083	female	2013-07-04	184	Falco tinnunculus	256	1780	3	2013-05-11	41	143	5	3	0	0.28	1083.18	0.758996
445	S166159	2013	1	1.0589	871.15	63.1798	22.8122	827	female	2013-07-02	182	Falco tinnunculus	248	2000	3	2013-05-08	38	144	5	4	0	0.28	673.649	0.138233
446	S286776	2013	1	0.9775	16987.8	63.3449	23.0655	1136	female	2013-06-24	174	Falco tinnunculus	257	1910	3	2013-05-05	35	139	5	5	0	0.28	2769.96	0.726068
447	S347075	2013	0	0.9775	9483.33	63.2763	23.1506	1126	male	2013-06-24	174	Falco tinnunculus	246	1740	3	2013-05-04	34	140	5	5	0	0.28	3348.28	0.75329
448	316323	2013	0	0.8146	12454.7	63.3065	22.8956	1129	female	2013-07-13	193	Falco tinnunculus	242	2070	2	2013-05-13	43	150	4	4	0	0.28	1053.47	0.703528

## Sheet: legend
FID	field ID
ring	ring number
year	study year
Haemoproteus	Haemoproteus sp. infection prevalence
Hs_exp	standardized heterozygosity (Chapman et al. 2009) based on 17 polymorphic mucrosatellites
dist.forest.edge	distance to the closest forest edge [m]
lat	latitude
lon	longitude
nest.box	nest box ID
sex	male or female
date.ringed	date breeding adult was trapped and ringed [dd/mm/yyyy]
Jul.ring	Julian day of ringing
species	Eurasian kestrel Falco tinnunculus
wing	wing cord length [mm]
weight	body mass [g]
age	2 = first year: 3 = older
laydate	estimated date of clutch initiation [dd/mm/yyyy]
laycode	Julian day of clutch initiation (day 1 = 01 April)
day.diff.for.bc	days between clutch initiation and adult trapping/ringing
clutch	number of eggs
fledged	number of young fledged (i.e., reaching ringing age)
Micr.spr	Microtus sp. vole trapping index in spring
Micr.au	Microtus sp. vole trapping index in autumn (t-1)
NND	nearest neighbour distance [m]
TLCH	Simpson’s Index of Territory Land Cover Heterogeneity
